# Supplementary material for: The Ambulatory Teaching Minute: Development of Brief, Case-Based, Evidence-Based Medicine Exercises for the Internal Medicine Resident Continuity Clinic
Source: MedEdPORTAL. 2020 Jun 18;16:10909. doi: 10.15766/mep_2374-8265.10909 (PMC7331953; doi:10.15766/mep_2374-8265.10909)
Supplement: Supplementary file 1 — Ambulatory Teaching Minutes.pdfFacilitation Guide.pptxEngagement Survey.docxATM Development Guide & Template.docx [file mep_2374-8265.10909-s001.zip]

Archive with 5 entries (5 files):
- A. Ambulatory Teaching Minutes.pdf
- B. Facilitation Guide.pptx
- C. Engagement Survey.docx
- D. ATM Development Guide & Template.docx
- _Educational_Summary_Report_10909.pdf
